# Supplementary material for: Functionalization of Cellulose-Based Hydrogels with Bi-Functional Fusion Proteins Containing Carbohydrate-Binding Modules
Source: Materials (Basel). 2021 Jun 9;14(12):3175. doi: 10.3390/ma14123175 (PMC8227779; doi:10.3390/ma14123175)
Supplement: Supplementary file 1 [file materials-14-03175-s001.zip]

Archive with 1 entries (1 files):
- materials-1231568-supplementary.pdf
